# Supplementary material for: A single Ho-induced double-strand break at the MAT locus is lethal in Candida glabrata
Source: PLoS Genet. 2020 Oct 15;16(10):e1008627. doi: 10.1371/journal.pgen.1008627 (PMC7591073; doi:10.1371/journal.pgen.1008627)
Supplement: S3 Table — Tables show percentage of survival calculated for each individual transformant in experiments represented as graphs. ND: Not done. SEM: Standard error of the mean. For Figs 4 and 5C number of colonies counted during time-course experiments is also shown. (XLSX) [file pgen.1008627.s007.xlsx]

## Sheet: Fig 2
	Strain	SL0B	SL0A	SL09	YL09	YL10	YL07	YL05	YL04	CGM390	CGM498	SL-CG1	BG87	HM100 Δrad51	HM100
	Transformant
Survival per transformant (%)	1	28.57	39.0071	53.33	52.15	24.3902	69.7	37.133	11.7857	0.103	0.1188	0.0859903	0.0855	0.00622449	0.0015
	2	39.26	55.9064	59.47	52.47	29.6296	21.7	51.033	21.367	0.06	0.18405	0.116583	0.062	0.00280303	0.0075
	3	54.69	24.3243	54.86	52.5	34.6939	38.67	76.3157	19.95	0.15	0.02	0.037551	0.06	0.00401575	0.002
	4	39.39	24	50.6098	46	39.0476	16.75	76.3158	16	0.14	0.126	0.185714	0.079	0.0047541	0.085
	5	60.8	53.3333	79.2332	48.44	55.1724	27.7	30.5732	19				0.096	0.00222222	0.057
	6		53.7931	50.5576	35.05	42.2414	42	30.573	25.9843				0.092	0.00230769	0.006
	7		77.551	78.1818	49.37	58.5859	32.8	72.8155					0.023	0.00680851	0.008
	8		46.1538		61.2	54.9296	42	66.6667					0.0694		0.004
	9				63.42		29.657						0.035		0.007
	10				50.517		31.6						0.035		0.023
	11				82.05		29						0.0507		0.001
	12				59.2855		38.95								0.023
	13						24.8								0.006
	14						31.5								0.011
	15						26.5								0.01
	16						29.7								0.031215
	17						35.6								0.0075
	18						36.3014								0.0122388
	19						32.8133								0.00475
	20						36.7521								0.004
	21						50.6849								0.0075
	22						35.5534								0.0122388
	23														0.001
	24														0.031215
	25														0.04
	26														0.002
	27														0.003
	28														0.009
	29														0.00851852
	30														0.012
	31														0.00772727
	32														0.0255
	33														0.0197368
	34														0.006
	35														0.0075
	36														0.004
	37														0.0069
	38														0.007
	Survival mean (%)	44.542	46.7586	60.8918	54.371	42.3363	34.5787	55.1782	19.0145	0.11325	0.112213	0.10646	0.0625091	0.00416226	0.0137511
	SEM	5.81744	6.27675	4.73953	3.3135	4.5122	2.30015	7.18416	1.96918	0.0204262	0.0340309	0.0310258	0.00742223	0.000701662	0.0027259

## Sheet: Fig 2 bis
	Strain	CGM390	CGM498	SL-CG1	BG87	HM100 Δrad51	HM100
	Transformant
Survival per transformant (%)	1	0.103	0.1188	0.0859903	0.0855	0.00622449	0.0015
	2	0.06	0.18405	0.116583	0.062	0.00280303	0.0075
	3	0.15	0.02	0.037551	0.06	0.00401575	0.002
	4	0.14	0.126	0.185714	0.079	0.0047541	0.085
	5				0.096	0.00222222	0.057
	6				0.092	0.00230769	0.006
	7				0.023	0.00680851	0.008
	8				0.0694		0.004
	9				0.035		0.007
	10				0.035		0.023
	11				0.0507		0.001
	12						0.023
	13						0.006
	14						0.011
	15						0.01
	16						0.031215
	17						0.0075
	18						0.0122388
	19						0.00475
	20						0.004
	21						0.0075
	22						0.0122388
	23						0.001
	24						0.031215
	25						0.04
	26						0.002
	27						0.003
	28						0.009
	29						0.00851852
	30						0.012
	31						0.00772727
	32						0.0255
	33						0.0197368
	34						0.006
	35						0.0075
	36						0.004
	37						0.0069
	38						0.007
	Survival mean (%)	0.11325	0.112213	0.10646	0.0625091	0.00416226	0.0137511
	SEM	0.0204262	0.0340309	0.0310258	0.00742223	0.000701662	0.0027259

## Sheet: Fig 3
	Strain	SL-CG9	SL-CG8	YL03-MATalpha	YL03-MATa
	Transformant
Survival per transformant (%)	1	0.106	0.21	0.0985	0.05067
	2	0.1	0.19	0.015	0.037
	3	0.106	0.116	0.061	0.0365289
	4	0.1	0.139	0.0265	0.0456044
	5	0.104	0.135	0.05967	0.0112821
	6	0.121	0.149	0.066	0.0093913
	7	0.095	0.132	0.06733
	8	0.092	0.161	0.06533
	9	0.092	0.001
	10	0.098	0.001
	11	0.108
	12	0.096
	13	0.082
	14	0.067
	Survival mean (%)	0.0976429	0.1234	0.0574162	0.0317461
	SEM	0.00339781	0.0222297	0.00915671	0.00711608

## Sheet: Fig 4
A.
Strain	Time of Ho induction (hrs)		0		2		4		6		13		15		19		38
SL-CG9 + pyr32	Number of cells spread on repressive medium		200	Survival (%)	200	Survival (%)	200	Survival (%)	200	Survival (%)	200	Survival (%)	200	Survival (%)	200	Survival (%)	200	Survival (%)
	Number of colonies counted on repressive plate and survival per transformant	T1	83	41.5	117	58.5	83	41.5	93	46.5	63	31.5	92	46	194	97	166	83
		T2	40	20	42	21	42	21	19	9.5	20	10	75	37.5	159	79.5	185	92.5
		T3	42	21	79	39.5	90	45	81	40.5	141	70.5	95	47.5	142	71	140	70
		T4	59	29.5	83	41.5	48	24	180	90	88	44	95	47.5	126	63	142	71
		Survival mean (%)		28		40.125		32.875		46.625		39		44.625		77.625		79.125
		SEM		4.97912		7.66859		6.06347		16.5761		12.631		2.40117		7.28404		5.3478
Strain	Time of Ho induction (hrs)		0		2		4			6		13		15		19		38
SL-CG9 + p7.1	Number of cells spread on repressive medium		200	Survival (%)	1000	Survival (%)	10000	200	Survival (%)	100000	Survival (%)	100000	Survival (%)	20000	Survival (%)	200	Survival (%)	200	Survival (%)
	Number of colonies counted on repressive plate and survival per transformant	T1	84	42	19	1.9	98	0	0.98	558	0.558	313	0.313	77	0.385	6	3	65	32.5
		T2	30	15	10	1	129	2	1.29	680	0.68	307	0.307	81	0.405	6	3	127	63.5
		T3	53	26.5	21	2.1	126	2	1.26	532	0.532	142	0.142	137	0.685	2	1	138	69
		T4	80	40	25	2.5	117	2	1.17	424	0.424	746	0.746	120	0.6	7	3.5	90	45
		Survival mean (%)		30.875		1.875			1.175		0.5485		0.377		0.51875		2.625		52.5
		SEM		6.3126		0.317214			0.0698212		0.0525635		0.129223		0.0736369		0.554339		8.41378
		Survival relative to SL-CG9 + pyr32 (%)		110.268		4.6729			3.57414		1.17641		0.966667		1.16246		3.38164		66.3507
B.
Time of Ho induction (hrs)	0	2	4	6	13	15	19	38
Number of colonies presenting mating-type swiching (36 tested)	0	16	32	32	33	33	ND	30
Percentage of switched colonies	0	44.4444	88.8889	88.8889	91.6667	91.6667		83.3333
Estimate of the error	0	6	6	6	6	6		6
C.
Strain	Time of Ho induction (hrs)		0	2	4	6	13	19
HM100 + pyr32	Survival per transformant (%)	T1	28	22	21.5	36	63.5	39.5
		T2	47	30	23.5	28.5	104	77.5
		T3	27	28.5	25.5	35
		T4	26.5	23.5	25.5	33
		Survival mean (%)	32.125	26	24	33.125	83.75	58.5
		SEM	4.96813	1.9257	0.957427	1.66302	20.25	19
Strain	Time of Ho induction (hrs)		0	2	4	6	13	19
HM100 + p7.1	Survival per transformant (%)	T1	42.5	4.5	0.192	0.058	0.102	1.865
		T2	50	4	0.087	0.025	0.082	0.82
		T3	39.5	0.55	0.072	0.087
		T4
		Survival mean (%)	44	3.01667	0.117	0.0566667	0.092	1.3425
		SEM	3.1225	1.24175	0.0377492	0.0179103	0.01	0.5225
		Survival relative to HM100 + pyr32 (%)	136.965	11.6026	0.4875	0.171069	0.109851	2.29487

## Sheet: Fig 5B
	Strain	SL-CG8		SL-CG9
	Endonuclease induced	Ho	Cas9	Ho	Cas9
	Transformant
Survival per transformant (%)	1	0.21	79.9	0.106	103.4
	2	0.19	98.7	0.1	82.1
	3	0.116	66.1	0.106	96.5
	4	0.139	104.8	0.1	94.4
	5	0.135	113	0.104	62
	6	0.149	82.9	0.121	115
	7	0.132	134	0.095	112
	8	0.161	142	0.092	105
	9	0.001		0.092
	10	0.001		0.098
	11			0.108
	12			0.096
	13			0.082
	14			0.067
	Survival mean (%)	0.1234	102.675	0.0976429	96.3
	SEM	0.0222297	9.35616	0.00339781	6.12964

## Sheet: Fig 5C
A.
Strain	Time of Ho induction (hrs)		0		2		4		6		8		13		17		19		21		38
SL-CG9 + pCGLM1	Number of cells spread on repressive medium		200	Survival (%)	200	Survival (%)	200	Survival (%)	200	Survival (%)	200	Survival (%)	200	Survival (%)	200	Survival (%)	200	Survival (%)	200	Survival (%)	200	Survival (%)
	Number of colonies counted on repressive plate and survival per transformant	T1	120	60	80	40	88	44	72	36	151	75.5	37	18.5	131	65.5	141	70.5	98	49	196	98
		T2	96	48	77	38.5	64	32	81	40.5	214	107	138	69	179	89.5	180	90	123	61.5	178	89
		T3	49	24.5	73	36.5	77	38.5	82	41	120	60	132	66	175	87.5	190	95	157	78.5	262	131
		T4	46	23	69	34.5	60	30	72	36	71	35.5	109	54.5	178	89	119	59.5	192	96	213	106.5
		Survival mean (%)		38.875		37.375		36.125		38.375		69.5		52		82.875		78.75		71.25		106.125
		SEM		9.07463		1.19678		3.19097		1.375		14.968		11.5956		5.80723		8.31289		10.2276		9.0286
Strain	Time of Ho induction (hrs)		0		2		4		6		8		13		17		19		21		38
SL-CG9 + pCGLM1-Ya2	Number of cells spread on repressive medium		200	Survival (%)	200	Survival (%)	200	Survival (%)	200	Survival (%)	200	Survival (%)	200	Survival (%)	200	Survival (%)	200	Survival (%)	200	Survival (%)	200	Survival (%)
	Number of colonies counted on repressive plate and survival per transformant	T1	37	18.5	70	35	74	37	64	32	73	36.5	64	32	153	76.5	136	68	103	51.5	186	93
		T2	73	36.5	57	28.5	42	21	58	29	79	39.5	83	41.5	75	37.5	126	63	124	62	119	59.5
		T3	94	47	85	42.5	75	37.5	78	39	148	74	94	47	203	101.5	149	74.5	163	81.5	223	111.5
		T4	93	46.5	56	28	56	28	48	24	64	32	125	62.5	173	86.5	174	87	85	42.5	194	97
		Survival mean (%)		37.125		33.5		30.875		31		45.5		45.75		75.5		73.125		59.375		90.25
		SEM		6.66263		3.3973		3.94955		3.13581		9.62419		6.3852		13.6687		5.18963		8.38246		10.9934
		Survival relative to SL-CG9 + pyr32 (%)		95.4984		89.6321		85.4671		80.7818		65.4676		87.9808		91.1011		92.8571		83.3333		85.0412
B.
Time of Ho induction (hrs)	0	2	4	6	8	13	17	19	21	38
Total number of colonies screened	36	34	35	35	34	35		36		36
Number of colonies presenting mating-type swiching	0	13	9	12	11	7	ND	11	ND	13
Percentage of switched colonies	0	38.2353	25.7143	34.2857	32.3529	20		30.5556		36.1111
Estimate of the error	0	5.83095	5.91608	5.91608	5.83095	5.91608		6		6

## Sheet: Fig 6
	Strain	SL-CG14	SL-CG12	SL-CG10	SL09	YL09	YL10
	Transformant
Survival per transformant (%)	1	61.1111	75.5	60.9375	53.33	52.15	24.3902
	2	84.9057	90.4599	70.9402	59.47	52.47	29.6296
	3	67.5676	84.4828	95.8333	54.86	52.5	34.6939
	4	78.4615	88.8889	84.0491	50.6098	46	39.0476
	5	80.3922		79.8742	79.2332	48.44	55.1724
	6	78.34			50.5576	35.05	42.2414
	7	78.29			78.1818	49.37	58.5859
	8					61.2	54.9296
	9					63.42
	10					50.517
	11					82.05
	12					59.2855
	Survival mean (%)	75.5811	84.8329	78.3269	60.8918	54.371	42.3363
	SEM	3.11271	3.35831	5.91002	4.73953	3.3135	4.5122
